# Supplementary material for: Molecular Identification and Epidemiological Features of Human Adenoviruses Associated with Acute Respiratory Infections in Hospitalized Children in Southern China, 2012-2013
Source: PLoS One. 2016 May 12;11(5):e0155412. doi: 10.1371/journal.pone.0155412 (PMC4865050; doi:10.1371/journal.pone.0155412)
Supplement: S1 Table — (XLSX) [file pone.0155412.s002.xlsx]

## Sheet: Sheet1
Date	Total Case	HAdV-positive case	Percentage
2012-01-01	163	8	0.0490798
2012-02-01	195	2	0.0102564
2012-03-01	169	7	0.0414201
2012-04-01	174	18	0.103448
2012-05-01	170	19	0.111765
2012-06-01	126	9	0.0714286
2012-07-01	130	27	0.207692
2012-08-01	141	31	0.219858
2012-09-01	102	9	0.0882353
2012-10-01	115	12	0.104348
2012-11-01	156	10	0.0641026
2012-12-01	226	20	0.0884956
2013-01-01	161	16	0.0993789
2013-02-01	141	18	0.12766
2013-03-01	118	10	0.0847458
2013-04-01	252	15	0.0595238
2013-05-01	263	26	0.0988593
2013-06-01	244	29	0.118852
2013-07-01	162	57	0.351852
2013-08-01	189	43	0.227513
2013-09-01	176	28	0.159091
2013-10-01	185	20	0.108108
2013-11-01	180	33	0.183333
2013-12-01	192	28	0.145833
Total	4130	495	0.12
